# Supplementary material for: Transcranial direct current stimulation to enhance athletic performance outcome in experienced bodybuilders
Source: PLoS One. 2019 Aug 1;14(8):e0220363. doi: 10.1371/journal.pone.0220363 (PMC6675286; doi:10.1371/journal.pone.0220363)
Supplement: S1 Table — (XLSX) [file pone.0220363.s001.xlsx]

## Sheet: Sheet1
tDCS-Sham (EMG RMS)	tDCS-Real (EMG RMS)	tDCS-Sham (1RM)	tDCS-Real (1RM)	tDCS-Sham (Motivation)	tDCS-Real (Motivation)	tDCS-Sham SEI (30% 1RM)	tDCS-Real SEI (30% 1RM)	tDCS-Sham (RPE)	tDCS-Real (RPE)	tDCS-Sham (Reasoning)	tDCS-Real (Reasoning)	tDCS-Sham (Reasoning HEG Response)	tDCS-Real (Reasoning HEG Response)	tDCS-Sham (Memory)	tDCS-Real (Memory)	tDCS-Sham (Memory HEG Response)	tDCS-Real (Memory HEG Response)	tDCS-Sham (Verbal)	tDCS-Real (Verbal)	tDCS-Sham (Verbal HEG Response)	tDCS-Real (Verbal HEG Response)
211	231	149.5	164.8	8	5	1615	2125	17	13	81	92	66	70	7	7	70	88	5	7	73	89
256	267	141.5	153.3	4	6	2812	3724	19	17	92	92	86	88	7	8	90	102	6	7	92	99
179	180	128.8	142.5	10	10	1750	1995	17	12	75	65	85	80	6	8	85	80	5	5	83	109
150	161	164.8	191.6	2	7	1500	2850	18	14	71	65	73	76	6	6	77	96	8	7	85	100
157	226	208.3	233.3	6	7	4095	5400	19	15	81	98	77	110	7	7	83	102	7	9	80	89
175	162	193.3	212.6	6.5	8	3420	3933	18	14	65	92	87	84	8	9	91	100	7	8	93	111
277	283	175.5	180	5	5	3172	3276	19	19	92	92	91	99	5	6	95	120	8	9	99	109
207	216	191	201	7	4	2508	3420	19	17	65	75	67	89	8	7	73	91	6	8	77	79
188	189	206.6	201.5	8	9	2440	1952	17	19	98	98	87	90	7	8	87	97	5	6	89	90
161	172	162.5	175	8	10	2880	3264	18	13	82	82	88	80	7	7	82	88	8	8	82	103
192	207	175.5	175.5	4	1	2860	2964	19	19	75	81	84	104	5	6	88	107	8	8	69	64
180	188	198	209	5	7	2891	3540	20	17	109	137	90	96	6	7	93	99	7	8	92	96
